# Supplementary material for: Growth in eligibility criteria content and failure to accrue among National Cancer Institute (NCI)‐affiliated clinical trials
Source: Cancer Med. 2022 Nov 18;12(4):4715–24. doi: 10.1002/cam4.5276 (PMC9972031; doi:10.1002/cam4.5276)
Supplement: Supplementary file 2 — Appendix S2 [file CAM4-12-4715-s003.xlsx]

## Sheet: Sheet1
Results from Sensitivity Analysis Using Two Definitions of Trial "Completion"
Completion definition:				-	"Completed"																			Completion definition:					-	"Completed"
				-	Recruiting and >50% accrual
				-	Active, not recruiting and >50% accrual
Year	Total Trials	Failed (All)	%	Low-accrual Failure	%	Toxicity	%	Interim Results	%	Drug availability	%	Admin decision	%	Funding issues	%	Major Changes	%	Competition	%	Unknown	%	Other	%	Year	Total Trials	Failed (All)	%	Low-accrual Failure	%	Toxicity	%	Interim Results	%	Drug availability	%	Admin decision	%	Funding issues	%	Major Changes	%	Competition	%	Unknown	%	Other	%
2008	224	56	25	30	13.3929	5	2.23214	4	1.78571	3	1.33929	1	0.446429	0	0	0	0	0	0	7	3.125	6	2.67857	2008	224	56	25	30	13.3929	5	2.23214	4	1.78571	3	1.33929	1	0.446429	0	0	0	0	0	0	7	3.125	6	2.67857
2009	168	31	18.4524	21	12.5	1	0.595238	1	0.595238	0	0	2	1.19048	2	1.19048	0	0	0	0	4	2.38095	0	0	2009	167	31	18.5629	21	12.5749	1	0.598802	1	0.598802	0	0	2	1.1976	2	1.1976	0	0	0	0	4	2.39521	0	0
2010	176	56	31.8182	25	14.2045	2	1.13636	5	2.84091	5	2.84091	6	3.40909	3	1.70455	0	0	0	0	9	5.11364	1	0.568182	2010	175	56	32	25	14.2857	2	1.14286	5	2.85714	5	2.85714	6	3.42857	3	1.71429	0	0	0	0	9	5.14286	1	0.571429
2011	137	36	26.2774	22	16.0584	3	2.18978	0	0	2	1.45985	1	0.729927	3	2.18978	0	0	0	0	3	2.18978	2	1.45985	2011	135	36	26.6667	22	16.2963	3	2.22222	0	0	2	1.48148	1	0.740741	3	2.22222	0	0	0	0	3	2.22222	2	1.48148
2012	107	33	30.8411	19	17.757	0	0	2	1.86916	2	1.86916	3	2.80374	3	2.80374	0	0	0	0	2	1.86916	2	1.86916	2012	107	33	30.8411	19	17.757	0	0	2	1.86916	2	1.86916	3	2.80374	3	2.80374	0	0	0	0	2	1.86916	2	1.86916
2013	116	41	35.3448	22	18.9655	1	0.862069	2	1.72414	0	0	2	1.72414	1	0.862069	1	0.862069	1	0.862069	6	5.17241	5	4.31034	2013	113	41	36.2832	22	19.469	1	0.884956	2	1.76991	0	0	2	1.76991	1	0.884956	1	0.884956	1	0.884956	6	5.30973	5	4.42478
2014	80	27	33.75	15	18.75	0	0	0	0	1	1.25	2	2.5	1	1.25	1	1.25	1	1.25	5	6.25	1	1.25	2014	74	27	36.4865	15	20.2703	0	0	0	0	1	1.35135	2	2.7027	1	1.35135	1	1.35135	1	1.35135	5	6.75676	1	1.35135
2015	76	31	40.7895	19	25	0	0	0	0	1	1.31579	3	3.94737	1	1.31579	0	0	0	0	4	5.26316	3	3.94737	2015	68	31	45.5882	19	27.9412	0	0	0	0	1	1.47059	3	4.41176	1	1.47059	0	0	0	0	4	5.88235	3	4.41176
2016	41	16	39.0244	6	14.6341	0	0	1	2.43902	2	4.87805	3	7.31707	1	2.43902	0	0	0	0	2	4.87805	1	2.43902	2016	31	16	51.6129	6	19.3548	0	0	1	3.22581	2	6.45161	3	9.67742	1	3.22581	0	0	0	0	2	6.45161	1	3.22581
2017	79	44	55.6962	27	34.1772	0	0	3	3.79747	0	0	4	5.06329	3	3.79747	0	0	0	0	0	0	7	8.86076	2017	65	44	67.6923	27	41.5385	0	0	3	4.61538	0	0	4	6.15385	3	4.61538	0	0	0	0	0	0	7	10.7692
2018	48	34	70.8333	25	52.0833	1	2.08333	4	8.33333	0	0	0	0	0	0	2	4.16667	2	4.16667	0	0	0	0	2018	38	34	89.4737	25	65.7895	1	2.63158	4	10.5263	0	0	0	0	0	0	2	5.26316	2	5.26316	0	0	0	0
Sum	1252	405		231		13		22		16		27		18		4		4		42		28		Sum	1197	405		231		13		22		16		27		18		4		4		42		28
	UVA:	unique word decile												UVA:	number of bullet points										UVA:	unique word decile											UVA:	number of bullet points
	OR (95% CI)		1.06	(1.01 to 1.11)		p = 0.03							OR (95% CI)		1.01		(1.00 to 1.01)			p = 0.06					OR (95% CI)		1.08	(1.02 to 1.13)			p = 0.004						OR (95% CI)		1.01		(1.00 to 1.02)		p = 0.01
	MVA:			OR (95% CI)			p				MVA:					OR (95% CI)			p						MVA:				OR (95% CI)			p					MVA:				OR (95% CI)			p
	Unique word decile			1.061 (1.004 – 1.121)			0.04					Number of Bullet points				1.01 (1.00 – 1.01)			0.14						Unique word decile				1.09 (1.03 – 1.15)			0.004					Number of Bullet points				1.01 (1.00 – 1.02)			0.03
	Common tumor			1.19 (0.89 – 1.59)			0.25					Common tumor				1.16 (0.86 – 1.55)			0.33						Common tumor				1.13 (0.84 – 1.52)			0.41					Common tumor				1.09 (0.81 – 1.46)			0.56
	All targeted txs			1.27 (0.88 – 1.87)			0.21					All targeted txs				1.27 (0.88 – 1.87)			0.21						All targeted txs				1.32 (0.91 – 1.95)			0.15					All targeted txs				1.32 (0.91 – 1.94)			0.15
	Metastatic setting			1.31 (0.95 – 1.80)			0.1					Metastatic setting				1.34 (0.97 – 1.84)			0.08						Metastatic setting				1.26 (0.91 – 1.74)			0.16					Metastatic setting				1.30 (0.94 – 1.79)			0.11
	Bx required			0.97 (0.71 – 1.31)			0.83					Bx required				1.00 (0.74 – 1.36)			0.99						Bx required				1.00 (0.73 – 1.36)			0.99					Bx required				1.04 (0.76 – 1.41)			0.83
	RT trial			0.88 (0.25 – 2.40)			0.83					RT trial				0.89 (0.25 – 2.42)			0.83						RT trial				0.85 (0.24 – 2.35)			0.78					RT trial				0.88 (0.25 – 2.41)			0.82
	Phase III			1.33 (0.87 – 1.98)			0.17					Phase III				1.27 (0.84 – 1.88)			0.25						Phase III				1.74 (1.13 – 2.64)			0.01					Phase III				1.60 (1.05 – 2.41)			0.03
