# Supplementary material for: Growth in eligibility criteria content and failure to accrue among National Cancer Institute (NCI)‐affiliated clinical trials
Source: Cancer Med. 2022 Nov 18;12(4):4715–24. doi: 10.1002/cam4.5276 (PMC9972031; doi:10.1002/cam4.5276)
Supplement: Supplementary file 3 — Appendix S3 [file CAM4-12-4715-s002.xlsx]

## Sheet: Sheet1
Results from Sensitivity Analysis Using Only Inclusion Criteria or Exclusion Criteria, Respectively
Only Inclusion Criteria
	UVA:	unique word decile
	OR (95% CI)		1.12 (0.99 – 1.27)		p = 0.08
	MVA:			OR (95% CI)			p
	Unique word decile			1.17 (0.99 – 1.38)			0.06
	Common tumor			1.30 (0.94 – 1.81)			0.11
	All targeted txs			1.80 (1.16 – 2.90)			0.01
	Metastatic setting			1.35 (0.94 – 1.94)			0.1
	Bx required			1.10 (0.77 – 1.56)			0.6
	RT trial			0.89 (0.25 – 2.45)			0.83
	Phase III			1.46 (0.91 – 2.29)			0.1
Only Exclusion Criteria
	UVA:	unique word decile
	OR (95% CI)		1.22 (1.04 – 1.42)		p = 0.01
	MVA:			OR (95% CI)			p
	Unique word decile			1.20 (1.01–1.42)			0.04
	Common tumor			1.15 (0.81 –1.63)			0.43
	All targeted txs			1.98 (1.24 –3.32)			0.01
	Metastatic setting			1.24 (0.83 –1.82)			0.29
	Bx required			0.98 (0.59 –1.58)			0.93
	RT trial			1.00 (0.28 –2.80)			1
	Phase III			1.18 (0.68 –1.97)			0.55
