# Supplementary material for: Growth in eligibility criteria content and failure to accrue among National Cancer Institute (NCI)‐affiliated clinical trials
Source: Cancer Med. 2022 Nov 18;12(4):4715–24. doi: 10.1002/cam4.5276 (PMC9972031; doi:10.1002/cam4.5276)
Supplement: Supplementary file 4 — Appendix S4 [file CAM4-12-4715-s001.xlsx]

## Sheet: Sheet1
Results from Sensitivity Analysis Using Including all Trials with Unknown Phase
Trial Phases included:			II	1050
			III	147
			unknown	644
Year	Total Trials	Failed (All)	%	Low-accrual Failure	%	Toxicity	%	Interim Results	%	Drug availability	%	Admin decision	%	Funding issues	%	Major Changes	%	Competition	%	Unknown	%	Other	%
2008	284	86	30.2817	38	13.3803	5	1.76056	4	1.40845	3	1.05634	1	0.352113	1	0.352113	0	0	0	0	7	2.46479	27	9.50704
2009	223	51	22.87	26	11.6592	1	0.44843	1	0.44843	0	0	2	0.896861	3	1.34529	0	0	0	0	4	1.79372	14	6.27803
2010	232	96	41.3793	29	12.5	2	0.862069	5	2.15517	5	2.15517	6	2.58621	5	2.15517	0	0	0	0	9	3.87931	35	15.0862
2011	193	63	32.6425	33	17.0984	3	1.5544	0	0	2	1.03627	2	1.03627	3	1.5544	0	0	0	0	3	1.5544	17	8.80829
2012	172	56	32.5581	22	12.7907	0	0	2	1.16279	2	1.16279	3	1.74419	5	2.90698	0	0	0	0	2	1.16279	20	11.6279
2013	189	64	33.8624	25	13.2275	1	0.529101	2	1.0582	1	0.529101	3	1.5873	2	1.0582	1	0.529101	1	0.529101	6	3.1746	22	11.6402
2014	150	60	40	26	17.3333	0	0	0	0	1	0.666667	4	2.66667	3	2	1	0.666667	1	0.666667	5	3.33333	19	12.6667
2015	133	55	41.3534	25	18.797	0	0	1	0.75188	1	0.75188	4	3.00752	1	0.75188	0	0	0	0	4	3.00752	19	14.2857
2016	82	37	45.122	10	12.1951	0	0	1	1.21951	2	2.43902	5	6.09756	3	3.65854	0	0	0	0	2	2.43902	14	17.0732
2017	105	60	57.1429	30	28.5714	0	0	3	2.85714	0	0	5	4.7619	3	2.85714	0	0	0	0	0	0	19	18.0952
2018	78	53	67.9487	30	38.4615	1	1.28205	4	5.12821	0	0	1	1.28205	0	0	2	2.5641	2	2.5641	0	0	13	16.6667
Sum	1841	681		294		13		23		17		36		29		4		4		42		219
	UVA:	unique word decile
	OR (95% CI)		1.37	(1.26 – 1.49)		p = <.001
	MVA:			OR (95% CI)			p			MVA:			OR (95% CI)			p
	Unique word decile			1.27 (1.15 – 1.41)			<.001			Unique word decile			1.32 (1.18 – 1.48)			<.001
	Common tumor			1.12 (0.86 – 1.45)			0.39			Common tumor			1.14 (0.88 – 1.48)			0.33
	All targeted txs			1.65 (1.22 – 2.24)			0.001			All targeted txs			1.70 (1.22 – 2.38)			0.002
	Metastatic setting			1.34 (0.99 – 1.81)			0.06			Metastatic setting			1.37 (1.01 – 1.86)			0.04
	Bx required			0.94 (0.70 – 1.25)			0.66			Bx required			0.92 (0.68 – 1.23)			0.56
	RT trial			0.78 (0.22 – 2.12)			0.66			RT trial			0.78 (0.22 – 2.14)			0.66
										Phase III (v. Phase II)			1.90 (1.23 – 2.89)			0.003
										Phase Unknown (v. Phase II)			1.21 (0.80 – 1.83)			0.4
